# Supplementary material for: The Impact of Maltitol-Sweetened Chewing Gum on the Dental Plaque Biofilm Microbiota Composition
Source: Front Microbiol. 2018 Mar 6;9:381. doi: 10.3389/fmicb.2018.00381 (PMC5845675; doi:10.3389/fmicb.2018.00381)
Supplement: Supplementary file 2 [file Data_Sheet_1.XLSX]

## Sheet: Negbin, HOMD, upper vs. lower
Taxonomic assignment representative MED node	Upper vs Lower
Actinomyces_gerencseriae|HOT_618|Strain_DSM_6844|X80414|Named	0.0126273
Actinomyces_massiliensis|HOT_852|Strain_F0489|tbd|Named	4.69671e-45
Actinomyces_sp|HOT_170|Clone_AP064|AF287749|Unnamed	2.84231e-29
Actinomyces_sp|HOT_178|Strain_B27SC|AF287750|Unnamed	8.90619e-23
Actinomyces_sp|HOT_448|Clone_IP073|AY349365|Unnamed	0.00188762
unclassified_Actinomyces	1.89059e-10
Corynebacterium_durum|HOT_595|Strain_IBS_G15036|Z97069|Named	1.24498e-12
Corynebacterium_matruchotii|HOT_666|Strain_CIP_8182|X82065|Named	9.60452e-17
Rothia_aeria|HOT_188|Strain_CCUG_25688|Y13025|Named	6.04794e-23
Rothia_dentocariosa|HOT_587|Strain_ATCC_17931|M59055|Named	4.88359e-27
Bacteroidales_[G2]_sp|HOT_274|Clone_AU126|AY005072|Unnamed	9.82249e-35
Porphyromonas_sp|HOT_275|Clone_AW032|AF393476|Phylotype	1.83832e-17
unclassified_Porphyromonas	0.037504
Tannerella_sp|HOT_286|Clone_BU063|AY008308|Phylotype	8.61717e-57
Alloprevotella_tannerae|HOT_466|Strain_ATCC_51259|AJ005634|Named	0.000316369
Prevotella_denticola|HOT_291|Clone_AH005|AY005053|Named	0.0111851
Prevotella_maculosa|HOT_289|Clone_AA016|AY005058|Named	2.9559e-07
Prevotella_nigrescens|HOT_693|Strain_NCTC_9336|X73963|Named	7.7523e-30
Prevotella_oris|HOT_311|Clone__F045|AY005056|Named	3.24515e-06
Prevotella_oris|HOT_311|Strain_ATCC_33573|L16474|Named	5.1995e-07
Prevotella_oulorum|HOT_288|Strain_C08KA|GQ422734|Named	0.0133048
Prevotella_sp|HOT_314|Clone_FU048|AY349393|Unnamed	0.000181611
Prevotella_sp|HOT_317|Strain_B31FD|AY005061|Unnamed	0.0388999
Prevotella_sp|HOT_472|Clone_GU027|AY349398|Unnamed	1.40752e-08
unclassified_Prevotella	0.0294798
Bergeyella_sp|HOT_322|Clone_AK152|AY008691|Phylotype	1.97319e-17
Capnocytophaga_gingivalis|HOT_337|Strain_S3|AY005073|Named	0.0142652
Capnocytophaga_leadbetteri|HOT_329|Clone_BM058|AY005075|Named	0.00228304
Capnocytophaga_sputigena|HOT_775|Strain_ATCC_33612|X67609|Named	1.33721e-09
Capnocytophaga_sp|HOT_326|Clone_BB167|AY005076|Unnamed	4.834e-13
unclassified_Capnocytophaga	6.01504e-36
Gemella_morbillorum|HOT_046|Strain_933-88|Y13366|Named	2.07224e-40
Granulicatella_adiacens_[paraadiacens]|HOT_534|Strain_TKT1|AB022027|Named	7.662e-76
Streptococcus_intermedius|HOT_644|Strain_ATCC27335|AF104671|Named	0.00280629
Streptococcus_sanguinis|HOT_758|Strain_ATCC_10556|AF003928|Named	8.68713e-09
Streptococcus_sp|HOT_055|Clone_AA007|AY005046|Phylotype	8.31228e-111
Streptococcus_sp|HOT_056|Clone_AY020|AF385545|Unnamed	1.93935e-108
unclassified_Streptococcus	1.84277e-52
Lachnoanaerobaculum_saburreum|HOT_494|Clone_IR009|AY349376|Named	0.0296728
Lachnoanaerobaculum_umeaense|HOT_107|Strain_C27KA|AF287777|Unnamed	4.26794e-42
Lachnospiraceae_[G3]_sp|HOT_100|Clone_EI074|AF385573|Phylotype	9.43778e-12
unclassified_Lachnospiraceae_[XIVa]	3.83351e-07
Dialister_invisus|HOT_118|Clone_BS095|AF287787|Named	6.77364e-49
Selenomonas_sp|HOT_143|Clone_EW051a|AF385497|Phylotype	1.94796e-14
unclassified_Selenomonas	0.0020109
unclassified_Veillonella	0.0493709
Fusobacterium_nucleatum_ss_vincentii|HOT_200|Clone_AJ050|AF287805|Named	2.72893e-113
Fusobacterium_nucleatum_ss_vincentii|HOT_200|Strain_ATCC_49256|NZ_AABF02000026|Named	5.23538e-58
unclassified_Fusobacterium	1.39325e-148
Leptotrichia_buccalis|HOT_563|Strain_not_listed|L37788|Named	8.79224e-18
Leptotrichia_hofstadii|HOT_224|Strain_FAC5|AF287813|Named	2.84726e-59
Leptotrichia_hongkongensis|HOT_213|Clone_DA069|AF287811|Named	2.98268e-87
Leptotrichia_shahii|HOT_214|Clone_DE081|AF366268|Named	0.00129705
Leptotrichia_sp|HOT_212|Clone_BU064|AY008309|Phylotype	5.26289e-39
Leptotrichia_sp|HOT_392|Clone_P2PB_51|AY207053|Phylotype	1.23987e-56
Leptotrichia_wadei|HOT_222|Strain_A39FD|AF287816|Named	0.0236256
unclassified_Leptotrichia	4.0812e-35
Lautropia_mirabilis|HOT_022|Clone_AP009|AY005030|Named	0.00558439
Lautropia_mirabilis|HOT_022|Strain_Fredericksen|X73223|Named	2.54467e-10
Eikenella_corrodens|HOT_577|Strain_Moore_D25|GQ422740|Named	0.0017668
Kingella_oralis|HOT_706|Strain_CCUG_30450|L06164|Named	0.000180659
unclassified_Kingella	3.26792e-08
Neisseria_bacilliformis|HOT_013|Clone_AK105|AY005029|Named	4.27095e-18
Neisseria_sp|HOT_015|Clone_AP060|AY005026|Phylotype	1.24095e-14
Neisseria_subflava|HOT_476|Strain_U37|AJ239291|Named	1.56018e-19
unclassified_Neisseria	2.91107e-23
unclassified_Neisseriaceae	7.58046e-10
Campylobacter_gracilis|HOT_623|Strain_ATCC_33236|L04320|Named	1.60876e-21
Campylobacter_rectus|HOT_748|Strain_ATCC_33238|L04317|Named	5.67537e-22
Cardiobacterium_valvulum|HOT_540|Strain_AB_2168|AF144696|Named	1.76164e-10
unclassified_Cardiobacterium	3.40318e-13
Aggregatibacter_sp|HOT_513|Clone_MB3_C38|DQ003635|Phylotype	1.80117e-05
Haemophilus_parainfluenzae|HOT_718|Strain_CIP_102513|EU083530|Named	2.84604e-45
unclassified_Haemophilus	4.60811e-19
unclassified_Pasteurellaceae	1.1969e-21
Treponema_socranskii_ss_buccale|HOT_769|Strain_ATCC_35534|AF033305|Named	3.63248e-05
unclassified_Treponema	2.08103e-08

## Sheet: Negbin, HOMD, upper, d28
	Con vs. Gum:Time	Con vs. Mal:Time	Gum vs. Mal:Time
Actinomyces_sp|HOT_170|Clone_AP064|AF287749|Unnamed	0.827985	0.00946356	0.00499418
Actinomyces_sp|HOT_180|Strain_C29KA|AF287751|Unnamed	0.734527	0.00764358	0.0222883
Streptococcus_sp|HOT_056|Clone_AY020|AF385545|Unnamed	0.66174	0.0256598	0.00784996
Selenomonas_noxia|HOT_130|Clone_CI002|AF287798|Named	0.759362	0.0572981	0.0314157
Campylobacter_concisus|HOT_575|Strain_FDC_288|L06977|Named	0.02114	0.100892	0.463505
unclassified_Aggregatibacter	0.271278	0.274749	0.0285318

## Sheet: Negbin, HOMD, lower, d28
Taxonomic assignment representative MED node	Con vs. Gum:Time	Con vs. Mal:Time	Gum vs. Mal:Time
Actinomyces_massiliensis|HOT_852|Strain_F0489|tbd|Named	0.205111	4.78519e-05	0.00457664
Actinomyces_sp|HOT_170|Clone_AP064|AF287749|Unnamed	0.471728	0.00913344	0.000866914
Rothia_dentocariosa|HOT_587|Strain_ATCC_17931|M59055|Named	0.807556	0.041294	0.0197504
Prevotella_sp|HOT_314|Clone_FU048|AY349393|Unnamed	0.0180773	0.689456	0.0339875
Prevotella_sp|HOT_472|Clone_GU027|AY349398|Unnamed	0.426605	0.148628	0.0263381
Bergeyella_sp|HOT_907|Clone_BL190|JQ406533|Phylotype	0.763737	0.0139745	0.0207116
Streptococcus_sp|HOT_056|Clone_AY020|AF385545|Unnamed	0.413176	0.280894	0.0428511
Lachnoanaerobaculum_umeaense|HOT_107|Strain_C27KA|AF287777|Unnamed	0.0385092	0.622522	0.109178
unclassified_Veillonellaceae	0.569343	0.0295195	0.00691565
Leptotrichia_goodfellowii|HOT_845|Strain_LB57|AY029807|Named	0.605583	0.00509152	0.0281539
Leptotrichia_shahii|HOT_214|Clone_DE081|AF366268|Named	0.505964	0.00240607	0.0182049
Leptotrichia_sp|HOT_212|Clone_BU064|AY008309|Phylotype	0.835927	0.0202218	0.0356233
Lautropia_mirabilis|HOT_022|Clone_AP009|AY005030|Named	0.87907	0.000442993	0.000797799

## Sheet: Negbin, HOMD, lower, d42
Taxonomic assignment representative MED node	Con vs. Gum	Con vs. Mal	Gum vs. Mal
Actinomyces_gerencseriae|HOT_618|Strain_DSM_6844|X80414|Named	0.0112452	0.0577199	0.490277
Actinomyces_massiliensis|HOT_852|Strain_F0489|tbd|Named	0.971795	0.00867889	0.00861929
unclassified_Porphyromonas	0.470225	0.143535	0.026503
Prevotella_oris|HOT_311|Clone__F045|AY005056|Named	0.0709102	0.0302245	0.727224
Streptococcus_intermedius|HOT_644|Strain_ATCC27335|AF104671|Named	0.0446363	0.407726	0.220777
Streptococcus_sp|HOT_056|Clone_AY020|AF385545|Unnamed	0.216832	0.265836	0.0170151
Lachnoanaerobaculum_umeaense|HOT_107|Strain_C27KA|AF287777|Unnamed	0.0644556	0.419842	0.00676687
Dialister_invisus|HOT_118|Clone_BS095|AF287787|Named	0.171873	0.0146404	0.285658
Selenomonas_sp|HOT_126|Clone_AJ036|AF287800|Phylotype	0.998625	0.0413756	0.0393082
Veillonella_dispar|HOT_160|Clone__X031|GQ422726|Named	0.068695	0.859179	0.0407727
unclassified_Veillonellaceae	0.083328	0.701659	0.0313018
Leptotrichia_buccalis|HOT_563|Strain_not_listed|L37788|Named	0.0959205	0.67355	0.0336035
Neisseria_bacilliformis|HOT_013|Clone_AK105|AY005029|Named	0.49527	0.206305	0.049556
Campylobacter_rectus|HOT_748|Strain_ATCC_33238|L04317|Named	0.634755	0.0695102	0.0216611
Aggregatibacter_sp|HOT_513|Clone_MB3_C38|DQ003635|Phylotype	0.0440512	0.147636	0.000550402
Haemophilus_parainfluenzae|HOT_718|Strain_CIP_102513|EU083530|Named	0.0449278	0.566199	0.138504
Treponema_socranskii_ss_buccale|HOT_769|Strain_ATCC_35534|AF033305|Named	0.00320351	0.470379	0.0202566
