# Supplementary material for: The Impact of Maltitol-Sweetened Chewing Gum on the Dental Plaque Biofilm Microbiota Composition
Source: Front Microbiol. 2018 Mar 6;9:381. doi: 10.3389/fmicb.2018.00381 (PMC5845675; doi:10.3389/fmicb.2018.00381)
Supplement: Supplementary file 3 [file Data_Sheet_2.XLSX]

## Sheet: Sheet1
ref	description	Name	baseMean	log2FoldChange	lfcSE	stat	pvalue	padj
HMPREF1318_1115	polysaccharide deacetylase	gene	85.6221	1.589	0.208996	7.60302	2.89307e-14	4.54213e-11
HMPREF1318_0679	PF11253 family protein	gene	117.919	1.4593	0.199363	7.31981	2.48314e-13	1.94927e-10
HMPREF1318_1037	phosphate transporter family protein	gene	181.149	1.36597	0.191488	7.13346	9.78782e-13	5.12229e-10
HMPREF1318_1337	PTS system EIIC component	gene	203.432	1.01214	0.171918	5.88737	3.92385e-09	7.70055e-07
HMPREF1318_2064	hypothetical protein	gene	276.775	1.50145	0.260796	5.75718	8.55319e-09	1.49206e-06
HMPREF1318_1338	putative alpha%2Calpha-phosphotrehalase	gene	123.765	1.23497	0.215567	5.72895	1.01053e-08	1.58653e-06
HMPREF1318_1347	BCCT family transporter	gene	70.6475	1.46833	0.261127	5.62304	1.87624e-08	2.45475e-06
HMPREF1318_1304	ribonucleoside-diphosphate reductase%2C class 1b%2C beta subunit	nrdF	197.884	0.932321	0.166318	5.60564	2.07484e-08	2.50577e-06
HMPREF1318_1358	ATP-dependent Clp protease%2C ATP-binding subunit ClpX	clpX	411.715	0.735473	0.141605	5.19384	2.06003e-07	2.0214e-05
HMPREF1318_1320	hypothetical protein	gene	183.292	1.65755	0.327145	5.06672	4.0473e-07	3.53014e-05
HMPREF1318_1129	hypothetical protein	gene	27.2077	1.46577	0.290246	5.0501	4.41578e-07	3.64883e-05
HMPREF1318_1919	hypothetical protein	gene	42.4678	1.1379	0.24076	4.72631	2.28636e-06	0.000179479
HMPREF1318_2377	hypothetical protein	gene	131.423	1.87401	0.400038	4.68458	2.8054e-06	0.000209737
HMPREF1318_1006	ATP-grasp domain protein	gene	117.972	1.40726	0.303979	4.62945	3.66629e-06	0.000250264
HMPREF1318_0022	hypothetical protein	gene	85.1441	0.925089	0.201385	4.59364	4.35573e-06	0.000284937
HMPREF1318_0880	hypothetical protein	gene	11.7139	2.00477	0.438109	4.57595	4.74064e-06	0.000297712
HMPREF1318_1411	transporter%2C major facilitator family protein	gene	203.745	1.22267	0.268022	4.56183	5.071e-06	0.000305373
HMPREF1318_2918	hypothetical protein	gene	33.7703	1.28694	0.282565	4.55448	5.25164e-06	0.000305373
HMPREF1318_0332	ABC transporter%2C permease protein	gene	46.1555	1.06575	0.237574	4.48597	7.25835e-06	0.000379915
HMPREF1318_1036	hypothetical protein	gene	19.9881	1.48709	0.331705	4.48315	7.35481e-06	0.000379915
HMPREF1318_1540	undecaprenyl-diphosphatase UppP	uppP	122.216	1.02663	0.229212	4.47894	7.5015e-06	0.000379915
HMPREF1318_1120	hypothetical protein	gene	184.993	1.03197	0.231708	4.45377	8.43751e-06	0.000413965
HMPREF1318_1835	hypothetical protein	gene	28.6026	1.18372	0.277659	4.26322	2.01501e-05	0.000903877
HMPREF1318_2842	hypothetical protein	gene	33.5829	1.53001	0.360591	4.24307	2.20483e-05	0.000961552
HMPREF1318_1243	hypothetical protein	gene	37.573	1.04772	0.262094	3.99748	6.40205e-05	0.00257723
HMPREF1318_0703	anthranilate phosphoribosyltransferase	trpD	13.6962	1.67731	0.423505	3.96054	7.47799e-05	0.00293511
HMPREF1318_2063	type VII secretion system target protein	gene	138.947	0.786176	0.201835	3.89514	9.8143e-05	0.00373426
HMPREF1318_2127	hypothetical protein	gene	21.3191	1.21126	0.319133	3.79546	0.000147368	0.00502973
HMPREF1318_1952	putative phosphatidylcholine synthase	gene	149.995	0.867745	0.230779	3.76006	0.000169872	0.00555624
HMPREF1318_1943	TM2 domain protein	gene	282.33	0.606169	0.161851	3.74522	0.000180233	0.0057748
HMPREF1318_0058	transporter%2C major facilitator family protein	gene	337.538	0.827278	0.224227	3.68947	0.000224721	0.00691788
HMPREF1318_2774	hypothetical protein	gene	92.7111	1.10169	0.299388	3.67981	0.000233404	0.00704701
HMPREF1318_1737	acetyltransferase%2C GNAT family	gene	35.1533	0.94572	0.262246	3.60623	0.000310674	0.00903255
HMPREF1318_2901	TM2 domain protein	gene	114.64	0.936893	0.263215	3.55942	0.000371677	0.0102374
HMPREF1318_1105	SsrA-binding protein	smpB	84.9648	0.679315	0.193595	3.50894	0.000449894	0.0120436
HMPREF1318_1035	putative PTS system%2C sucrose-specific%2C EIIBCA component	gene	113.562	0.977058	0.279245	3.49892	0.000467145	0.0122236
HMPREF1318_2083	hypothetical protein	gene	749.848	0.682422	0.195974	3.4822	0.000497314	0.0125933
HMPREF1318_2431	PF11852 domain protein	gene	52.6569	0.816285	0.236869	3.44614	0.000568649	0.0139497
HMPREF1318_1128	hypothetical protein	gene	27.9176	0.960161	0.279779	3.43186	0.000599461	0.0144793
HMPREF1318_0330	ABC transporter%2C substrate-binding protein%2C family 3	gene	88.202	0.747742	0.219329	3.40922	0.000651489	0.0154976
HMPREF1318_2609	UMP kinase	pyrH	27.2858	0.932432	0.274355	3.39863	0.00067724	0.0158697
HMPREF1318_1575	hypothetical protein	gene	46.4943	0.983815	0.290288	3.3891	0.000701213	0.0161898
HMPREF1318_1303	prevent-host-death family protein	gene	14.6542	1.27139	0.375937	3.38192	0.000719799	0.016378
HMPREF1318_2508	argininosuccinate synthase	argG	85.3404	0.698436	0.208625	3.3478	0.000814547	0.0175696
HMPREF1318_0342	Trk system potassium uptake protein TrkA%2C N-terminal domain protein	gene	83.9597	0.766045	0.229833	3.33306	0.000858975	0.0179812
HMPREF1318_1822	luciferase family oxidoreductase%2C group 1	gene	35.7042	0.829476	0.251029	3.30431	0.0009521	0.0196684
HMPREF1318_1791	FeS assembly protein SufB	sufB	201.521	0.562222	0.172426	3.26066	0.00111154	0.0220901
HMPREF1318_0433	PF07274 family protein	gene	54.2796	0.855431	0.264259	3.2371	0.00120752	0.0234051
HMPREF1318_1131	von Willebrand factor type A domain protein	gene	56.9996	0.671818	0.208065	3.22888	0.00124278	0.0235079
HMPREF1318_1321	nrdI protein	nrdI_2	186.616	0.886409	0.275426	3.21832	0.00128944	0.0235538
HMPREF1318_1395	hypothetical protein	gene	40.9145	1.198	0.371658	3.22341	0.00126675	0.0235538
HMPREF1318_2247	dihydro-orotase-like protein	gene	48.4829	0.78013	0.242416	3.21815	0.00129021	0.0235538
HMPREF1318_2260	amidinotransferase	gene	68.8187	0.858324	0.267514	3.20853	0.00133417	0.0240765
HMPREF1318_0658	phosphoribosyl-AMP cyclohydrolase	hisI	17.6555	1.12556	0.35324	3.18638	0.00144063	0.0251311
HMPREF1318_3051	ribosomal protein L11	rplK	357.749	0.933049	0.293942	3.17426	0.00150217	0.0259166
HMPREF1318_0329	glutamate ABC transporter%2C ATP-binding protein GluA	gluA	387.554	0.670024	0.212694	3.15018	0.00163168	0.0276532
HMPREF1318_1127	PF06738 family protein	gene	262.463	0.830647	0.263777	3.14904	0.00163805	0.0276532
HMPREF1318_0341	amino acid permease	gene	150.47	0.496902	0.159323	3.11884	0.00181564	0.0291534
HMPREF1318_0591	putative sensory transduction protein RegX3	gene	78.1958	0.606328	0.194038	3.12479	0.0017793	0.0291534
HMPREF1318_1083	arginine repressor%2C C-terminal domain protein	gene	17.3175	1.08677	0.34803	3.12263	0.00179241	0.0291534
HMPREF1318_1848	hypothetical protein	gene	3715.22	1.19652	0.385002	3.10783	0.00188466	0.0292962
HMPREF1318_0875	hypothetical protein	gene	59.4368	0.743146	0.239976	3.09675	0.00195657	0.0301141
HMPREF1318_2243	transcription antitermination factor NusB	nusB	143.305	0.622852	0.202309	3.07871	0.00207896	0.0310854
HMPREF1318_0145	peptidase%2C S54 family	gene	42.3906	0.784454	0.255418	3.07126	0.00213156	0.0312762
HMPREF1318_2406	alpha/beta hydrolase family protein	gene	9.53662	1.37991	0.449165	3.07216	0.00212514	0.0312762
HMPREF1318_1658	zinc-binding dehydrogenase	gene	40.7538	1.03515	0.341433	3.03179	0.00243108	0.0334807
HMPREF1318_0411	DNA repair protein RecO	recO	40.2891	0.921035	0.305411	3.01573	0.00256365	0.0348266
HMPREF1318_1132	tubulin-like protein	gene	65.6382	0.630782	0.209372	3.01272	0.00258914	0.0348266
HMPREF1318_1130	hypothetical protein	gene	46.0671	0.714531	0.239369	2.98507	0.00283518	0.0374053
HMPREF1318_2375	hypothetical protein	gene	19.5998	1.21054	0.413997	2.92403	0.0034553	0.0441042
HMPREF1318_0526	DNA-binding regulatory protein%2C YebC/PmpR family	gene	99.0077	0.690418	0.23772	2.90434	0.00368032	0.0462248
HMPREF1318_0849	aryl-phospho-beta-D-glucosidase BglH	bglH	36.8687	0.723589	0.250006	2.89428	0.00380026	0.0466126
HMPREF1318_0025	FtsK/SpoIIIE family protein	gene	45.2035	-0.770983	0.254117	-3.03397	0.00241357	0.0334807
HMPREF1318_1474	PF13224 domain protein	gene	79.7678	-0.57783	0.200732	-2.87862	0.00399421	0.0486117
HMPREF1318_0553	glycosyltransferase%2C group 2 family protein	gene	368.967	-0.398986	0.137719	-2.89711	0.00376617	0.0465581
HMPREF1318_1991	ferrochelatase	gene	8.77529	-1.42903	0.492639	-2.90076	0.00372265	0.0463853
HMPREF1318_2536	phosphogluconate dehydrogenase (decarboxylating)	gnd	58.2957	-0.636847	0.218117	-2.91976	0.00350303	0.0443529
HMPREF1318_0843	phosphoglycerate kinase	pgk	32.5496	-0.751866	0.256577	-2.93037	0.00338561	0.0435689
HMPREF1318_2578	bifunctional protein FolC	folC	86.4899	-0.602672	0.205138	-2.93788	0.00330466	0.0428787
HMPREF1318_0753	MacB-like periplasmic core domain protein	gene	10.1115	-1.23424	0.41901	-2.94561	0.00322323	0.0421706
HMPREF1318_1152	ribosomal protein L2	rplB	25.259	-1.12873	0.377759	-2.98798	0.00280831	0.0373647
HMPREF1318_2679	hypothetical protein	gene	9.36937	-1.52599	0.506636	-3.012	0.00259536	0.0348266
HMPREF1318_2599	CobQ/CobB/MinD/ParA nucleotide binding domain protein	gene	251.471	-0.575959	0.18996	-3.032	0.00242941	0.0334807
HMPREF1318_0468	proton-translocating NADH-quinone oxidoreductase%2C chain L	gene	22.5406	-0.959975	0.314741	-3.05005	0.00228803	0.0328386
HMPREF1318_0543	glycosyltransferase-like family 2	gene	100.558	-0.801079	0.262958	-3.04641	0.0023159	0.0328386
HMPREF1318_2265	E1-E2 ATPase	gene	43.5909	-0.96851	0.317997	-3.04566	0.00232171	0.0328386
HMPREF1318_2716	transcriptional regulator%2C GntR family	gene	15.9595	-1.06138	0.348339	-3.04698	0.00231149	0.0328386
HMPREF1318_2149	hypothetical protein	gene	95.5619	-0.586044	0.18996	-3.08509	0.00203493	0.0307196
HMPREF1318_1498	RDD family protein	gene	80.4758	-0.735242	0.237645	-3.09387	0.00197564	0.0301141
HMPREF1318_2324	PIN domain protein	gene	10.3266	-1.32354	0.425749	-3.10874	0.00187886	0.0292962
HMPREF1318_3108	hypothetical protein	gene	131.015	-0.557927	0.179248	-3.1126	0.00185449	0.0292962
HMPREF1318_0112	eukaryotic phosphomannomutase-like protein	gene	49.1171	-0.722109	0.231581	-3.11817	0.00181977	0.0291534
HMPREF1318_1188	alpha amylase%2C catalytic domain protein	gene	24.047	-1.01749	0.324412	-3.13641	0.00171031	0.0285658
HMPREF1318_0356	DNA gyrase%2C B subunit%2C C-terminal domain protein	gene	163.661	-0.628546	0.197078	-3.18932	0.00142607	0.0251311
HMPREF1318_2252	DNA-directed RNA polymerase%2C omega subunit	rpoZ	584.197	-0.462836	0.14513	-3.18912	0.00142708	0.0251311
HMPREF1318_0282	PF04472 family protein	gene	184.804	-0.758986	0.234927	-3.23073	0.00123474	0.0235079
HMPREF1318_2469	putative penicillin-binding protein A	gene	116.812	-0.596876	0.18406	-3.24284	0.00118346	0.0232254
HMPREF1318_0450	trypsin	gene	222.287	-0.706879	0.215257	-3.28389	0.00102387	0.0206086
HMPREF1318_1150	50S ribosomal protein L4	rplD	32.0536	-0.933748	0.283903	-3.28897	0.00100554	0.0205026
HMPREF1318_2407	ribosomal protein S15	rpsO	398.365	-0.666049	0.199501	-3.33858	0.000842073	0.0178656
HMPREF1318_0786	ATP synthase F1%2C gamma subunit	atpG	41.39	-0.816123	0.243838	-3.34699	0.00081693	0.0175696
HMPREF1318_0446	aspartate/ornithine carbamoyltransferase%2C Asp/Orn-binding domain protein	gene	16.7407	-1.25421	0.373807	-3.35523	0.000793003	0.0175354
HMPREF1318_1491	polysaccharide biosynthesis protein	gene	96.1482	-0.66278	0.196762	-3.36844	0.000755947	0.0169548
HMPREF1318_2840	hypothetical protein	gene	42.408	-0.841597	0.242612	-3.4689	0.000522599	0.0130235
HMPREF1318_1778	transporter%2C major facilitator family protein	gene	34.1932	-1.18183	0.33933	-3.48285	0.000496112	0.0125933
HMPREF1318_2593	cytidylate kinase Cmk / ribosome-associated GTPase EngA multi-domain protein	cmk EngA	127.971	-0.675237	0.19252	-3.50735	0.000452595	0.0120436
HMPREF1318_2488	hypothetical protein	gene	41.5025	-0.878364	0.245251	-3.58148	0.000341647	0.00957832
HMPREF1318_0378	superoxide dismutase	sodA	134.277	-0.660578	0.18357	-3.5985	0.000320058	0.00913619
HMPREF1318_1153	ribosomal protein S19	rpsS	59.5145	-0.772766	0.213249	-3.62377	0.000290344	0.00860074
HMPREF1318_0192	MarR family protein	gene	203.738	-0.731343	0.196249	-3.72661	0.000194073	0.00609389
HMPREF1318_0199	hypothetical protein	gene	180.164	-0.94335	0.249048	-3.78782	0.000151975	0.0050766
HMPREF1318_0619	KR domain protein	gene	66.7721	-0.88231	0.231162	-3.81685	0.000135166	0.00478142
HMPREF1318_1145	putative lactose-sensitive fimbrial protein	gene	24.1318	-1.50314	0.39417	-3.81344	0.000137047	0.00478142
HMPREF1318_0842	triose-phosphate isomerase	tpiA	112.391	-0.74384	0.194333	-3.82765	0.000129374	0.00472364
HMPREF1318_0151	DNA gyrase%2C A subunit	gyrA	117.863	-0.66576	0.17111	-3.89084	9.98975e-05	0.00373426
HMPREF1318_2938	transporter%2C major facilitator family protein	gene	39.5958	-1.10728	0.271255	-4.08207	4.46358e-05	0.00184416
HMPREF1318_0445	ABC transporter%2C quaternary amine uptake transporter family%2C substrate-binding protein	gene	176.539	-0.809782	0.196011	-4.13131	3.60698e-05	0.00153053
HMPREF1318_0620	Raf-like protein	gene	49.6791	-1.24875	0.287737	-4.33992	1.42536e-05	0.000658181
HMPREF1318_1144	Cna protein B-type domain protein	gene	218.995	-1.51469	0.343517	-4.40938	1.03668e-05	0.000493209
HMPREF1318_1324	VTC domain protein	gene	57.5248	-0.975727	0.217501	-4.48608	7.25455e-06	0.000379915
HMPREF1318_2164	NlpC/P60 family protein	gene	395.37	-0.861816	0.184825	-4.66289	3.11802e-06	0.000222514
HMPREF1318_2791	transporter%2C small conductance mechanosensitive ion channel MscS family protein	gene	45.0531	-1.42657	0.276937	-5.15127	2.58734e-07	2.38949e-05
HMPREF1318_2987	aconitate hydratase 1	acnA	121.098	-1.15395	0.220429	-5.235	1.64982e-07	1.72681e-05
HMPREF1318_2812	hypothetical protein	gene	208.525	-1.04008	0.19509	-5.3313	9.75136e-08	1.09354e-05
HMPREF1318_0813	ABC transporter%2C ATP-binding protein	gene	61.4642	-1.32817	0.235979	-5.62834	1.81951e-08	2.45475e-06
HMPREF1318_2272	methyltransferase domain protein	gene	307.288	-1.68069	0.269113	-6.24527	4.23059e-10	9.4886e-08
HMPREF1318_0443	glycine betaine/L-proline transport ATP binding subunit	proV	541.404	-1.24722	0.189844	-6.56973	5.04081e-11	1.31901e-08
HMPREF1318_2700	hypothetical protein	gene	72.9431	-1.80937	0.262553	-6.89143	5.52358e-12	1.73441e-09
HMPREF1318_0444	putative glycine betaine transport system permease protein opuAB	gene	81.7085	-1.40975	0.201556	-6.99437	2.66449e-12	1.04581e-09
